# Supplementary material for: Star-like Cobalt Sulfide Nanoarrays Coupled with Fe Single-Atom Catalyst as Binder-Free Integrated Cathodes for Efficient and Robust Seawater Zinc–Air Batteries
Source: Molecules. 2026 Jun 12;31(12):2064. doi: 10.3390/molecules31122064 (PMC13304826; doi:10.3390/molecules31122064)
Supplement: Supplementary file 1 [file molecules-31-02064-s001.zip]

Archive with 1 entries (1 files):
- molecules-4352195-supplementary.pdf
